# Supplementary material for: Considerations for state-imposed conditions on healthcare provider transactions
Source: Front Public Health. 2023 Aug 16;11:1220624. doi: 10.3389/fpubh.2023.1220624 (PMC10466394; doi:10.3389/fpubh.2023.1220624)
Supplement: Supplementary file 1 [file Table_1.XLSX]

## Sheet: Transaction List
	Year	Parties/Transaction	Review Authority	Competition & Price	Workforce	Access & Equity	Financial Commitments & Investments	Quality	Charity Care & Community Benefits	Notice of Future Transactions & Agreements	Notice of Changes Impacting Access	Compliance Reporting	Independent Monitor
California	2022	Affiliation b/t Methodist Hospital of Southern California and USC Health System	AG Nonprofit	X	X	X			X	X		X	X
California	2021	Affiliation b/t St.Mary Medical Center & Kaiser Found. Hospitals (includes building new hospital)	AG Nonprofit	X	X	X		X	X	X		X	X
California	2021	Acquisition of Adventist Health Vallejo by Acadia Healthcare Co.	AG Nonprofit	X	X	X		X	X	X		X	X
California	2021	Acquisition of East Glendora Oaks Behavior Health Hospital by CHLB, LLC	AG Nonprofit		X	X			X	X		X	X
California	2021/2020	Affiliation b/t Huntington Hospital & Cedars-Sinai Health System	AG Nonprofit	X	X	X			X	X		X	X
California	2020	Acquisition of Seton Medical Center by AHMC Healthcare Services, Inc.	AG Nonprofit			X			X	X		X
California	2019	Acquisition of St. Francis Medical Center by Prime Healthcare Servies	AG Nonprofit			X	X		X	X		X
California	2019	Affiliation b/t Good Samaritan Hospital and PIH Health Inc.	AG Nonprofit		X	X			X	X		X
California	2019	Acquisition of Parkview Community Hospital Medical Ctr. by AHMC Healthcare Inc. & Doctors Hospital of Riverside LLC	AG Nonprofit		X	X			X	X		X
California	2018	Merger b/t Dignity Health & Catholic Health Initiatives (creating CommonSpirit Health)	AG Nonprofit		X	X	X		X	X	X	X
California	2016	Merger b/t St.Joseph Health System & Providence Health & Services (creating Providence St. Joseph Health)	AG Nonprofit		X	X	X		X	X		X
California	2015	Acquisition of Daughters of Charity Health System by BlueMountain Capital Management	AG Nonprofit		X	X	X		X	X		X
California	2014	Acquisition of Emanuel Medical Center by Tenet Healthcare	AG Nonprofit			X	X		X	X		X
California	2013	Acquisition of Verdugo Hills Hospital by USC	AG Nonprofit			X	X		X	X		X
Connecticut	2021	Transfer of Ownership of CT Gastroenterology Assoc. to Yale University School of Medicine	CON	X		X			X
Connecticut	2019	Transfer of Ownership of Milford Hospital to Bridgeport Hospital	CON	X		X			X		X	X	X
Connecticut	2019	Transfer of Ownership of Western Connecticut Health Network, Inc. & Health Quest Systems, Inc. to a new nonprofit parent corp. (Nuvance)	CON	X	X	X			X		X	X	X
Connecticut	2019	Transfer of Ownership of St. Vincent's Medical Ctr. to SVMC Holdings, Inc. (aff. of Hartford Healthcare Corp.)	CON	X		X		X	X		X	X	X
Connecticut	2016/2018	Transfer of Ownership of Charlotte Hungerford Hospital to Hartford HealthCare Corp.	CON	X		X			X			X	X
Connecticut	2016	Transfer of Ownership of St. Mary's Health System, Inc. to Trinity Health Corp. and Trinity Health–New England	CON			X			X		X	X
Connecticut	2016	Transfer of Assets of Eastern Connecticut Health Network, Inc. to Prospect Medical Holdings, Inc.	CON		X	X		X	X		X	X	X
Connecticut	2016	Transfer of Assets of Eastern Connecticut Health Network, Inc. to Prospect Medical Holdings, Inc.	AG Nonprofit								X	X
Connecticut	2016	Merger of L&M Physician Association & Northeast Medical Group, Inc.	CON		X	X						X	X
Connecticut	2016	Transfer of Ownership of Lawrence + Memorial Corp. to Yale New Haven Health Services Corp.	CON		X	X		X	X		X	X	X
Connecticut	2016	Transfer of Assets of Greater Waterbury Health Network to Prospect Medical Holdings, Inc.	CON		X	X		X	X		X	X	X
Connecticut	2016	Transfer of Assets of Greater Waterbury Health Network to Prospect Medical Holdings, Inc.	AG Nonprofit									X
Connecticut	2015	Transfer of Ownership of Johnson Memorial Medical Ctr. to Saint Francis Care, Inc.	CON			X			X			X
Connecticut	2013	Affiliation b/t Norwalk Health Services and Western Connecticut Health Network	CON							X	X	X
Connecticut	2012	Acquisition of Saint Raphael Healthcare System, Inc. by Yale-New Haven Hospital	CON			X						X
Maine	2020	Merger b/t Northern Light Health and Mayo Regional Hospital	CON					X				X
Maine	2015	Acquisition of Maine Coast Memorial Hospital by Eastern Maine Health Systems	CON					X				X
Maine	2014	Acquisition of Franklin Community Health Network by MaineHealth	CON					X				X
Maine	2013	Acquisition of Mercy Hospital by Eastern Maine Healthcare System	CON					X			X	X
Maine	2012	Acquisition of Goodall Hospital by MaineHealth	CON								X	X
Maine	2012	Merger b/t MaineHealth and Maine Cardiology Associates	AG Antitrust	X								X
Massachusetts	2021	Acquisition of Harrington Health Care System by Umass Memorial Healthcare	CON			X					X	X
Massachusetts	2018	Acquistion of Reliant Medical Group, Inc. by Collaborative Care Holdings, LLC	CON			X					X	X
Massachusetts	2018	Acqusition of Massachusetts Eye & Ear Infirmary (MEEI) by Partners Healthcare System, Inc.	CON			X						X
Massachusetts	2018	Merger of Care Group, Inc., Lahey Health System, and Seacoast Regional Health Systems, Inc. to create Beth Israel Lahey Health	CON			X		X				X
Massachusetts	2018	Merger of Care Group, Inc., Lahey Health System, and Seacoast Regional Health Systems, Inc. (creating Beth Israel Lahey Health)	AG Antitrust /Consumer Protection	X		X	X					X	X
Michigan	2015	Acquisition of St. Joseph Mercy Port Huron by Prime Healthcare Services	AG Charitable Trust		X	X	X		X	X		X	X
Michigan	2014	Acquisition of Garden City Hospital by Prime Healthcare Services	AG Charitable Trust		X	X	X		X	X		X	X
Michigan	2013	Joint venture between Portage Health and Lifepoint Hospitals	AG Charitable Trust		X	X	X		X	X		X	X
Michigan	2013	Acquisition of Bell Memorial Hospital by Lifepoint Hospitals	AG Charitable Trust		X	X	X		X	X		X	X
New Hampshire	2021	Acquisition of LRGHealthcare by Concord Hospital, Inc.	AG Charitable Trusts			X		X	X		X	X
New Hampshire	2021	Acquisition of LRGHealthcare by Concord Hospital, Inc.	AG Antitrust	X	X	X				X
New Hampshire	2021	Merger b/t Indian Stream Health Ctr. & Upper Connecticut Valley Hospital	AG Charitable Trusts			X			X
New Hampshire	2020	Acquisition of Frisbie Memorial Hospital by FMH Health Services, LLC (HCA)	AG Charitable Trusts			X			X		X	X
New Hampshire	2018	Merger b/t Elliot Health System & Southern New Hampshire Health System	AG Charitable Trusts						X			X
New Hampshire	2016	Acquisition of Wentworth-Douglass Hospital by Massachusetts General Hospital	AG Charitable Trusts			X			X			X
New Hampshire	2016	Affiliation b/t Huggins Hospital, Monadnock Community Hospital, Catholic Medical Ctr.	AG Charitable Trusts						X			X
New Hampshire	2015	Affiliation b/t Adroscoggin Valley Hospital, Littleton Hospital Ass'n, Week Medical Ctr., Upper Connecticut Valley Hospital	AG Charitable Trusts			X					X
New Jersey	2021	Transfer of Ownership of East Orange General Hospital to EOH Acquisition Group	CON			X		X	X		X	X
New Jersey	2019	Transfer of Ownership of Memorial Hospital of Salem (Salem Hospital) to Salem County Hospital Corp.	CON		X	X		X	X		X	X
New Jersey	2017	Transfer of Ownership of Memorial Hospital of Salem to Prime Healthcare Services	CON		X	X			X		X	X
New Jersey	2016	Transfer of Ownership of St. Michael's Medical Center to Prime Healthcare Services	CON		X	X			X		X	X
New Jersey	2015	Transfer of Ownership of East Orange General Hospital to Prospect EOGH	CON		X	X			X		X	X
New Jersey	2015	Transfer of Ownership of Saint Clare's Health System to Prime Healthcare Services	CON		X	X		X	X			X
New Jersey	2015	Transfer of Ownship of Hackettstown Regional Medical Center to AHS Hospital Corp.	CON		X	X			X			X
New York	2012	Affiliation of Faxton-St. Luke's Healthcare & St. Elizabeth Medical Ctr.	AG Antitrust	X		X						X	X
Nevada	2012	Acquisition of Reno Heart Physicians & Sierra Nevada Cardiology Associates by Renown Health	AG Antitrust	X						X			X
Pennsylvania	2013	Acquisition of Lewistown Health Care Foundation by Geisinger Health System Foundation	AG Antitrust	X	X	X
Pennsylvania	2012	Acquisition of Bloomsburg Hospital by Geisinger Health System Foundation	AG Antitrust	X	X	X
Rhode Island	2021	Change of ownership of Roger Williams Medical Center & Our Lady of Fatima	DOH		X	X		X	X	X	X	X
Rhode Island	2021	Change of ownership of Roger Williams Medical Center & Our Lady of Fatima	AG Hospital Review		X	X	X	X	X	X	X	X
Rhode Island	2016	Acquisition of L + M & Westerly Hospital by Yale-New Haven Health Services Corp.	DOH		X	X			X	X	X	X	X
Rhode Island	2016	Acquisition of L + M & Westerly Hospital by Yale-New Haven Health Services Corp.	AG Hospital Review			X		X			X	X
Rhode Island	2014	Sale of CharterCARE Health Partners' assets to Prospect Medical Holdings	DOH		X	X		X	X			X
Rhode Island	2014	Sale of CharterCARE Health Partners' assets to Prospect Medical Holdings	AG Hospital Review							X		X
Rhode Island	2014	Acquisition of Landmark Medical Center by Prime Healthcare Services	DOH		X	X		X				X
Rhode Island	2014	Acquisition of Landmark Medical Center by Prime Healthcare Services	AG Hospital Review									X
Rhode Island	2013	Sale of Westerly Hospital & Related Entities' assets to L&M	DOH		X	X		X	X			X
Rhode Island	2013	Sale of Westerly Hospital & Related Entities' assets to L&M	AG Hospital Review								X	X
Rhode Island	2013	Affiliation whereby Memorial Entities become subsidiaries of Care New England	DOH					X
Rhode Island	2013	Affiliation whereby Memorial Entities become subsidiaries of Care New England	AG Hospital Review									X
Washington	2021	Acquisition of Capital Medical Center by Multicare Health System	CON						X		X	X
Washington	2018	Acquisition of Kennewick Public Hospital (d/b/a/ Trios) by RCCH Trios Health	CON			X						X
Washington	2018	Acquisition of Lourdes Medical Center by RCCH/Capella Healthcare	CON			X			X			X
Washington	2017	Acquisition of Yakima Regional Medical and Cardiac Center by Regional Health	CON			X			X			X
Washington	2017	Acquisition of Toppenish Community Hospital by Regional Health	CON			X			X			X
Washington	2014	Acquisition of Toppenish Community Hospitaly by CHS/Community Health System	CON			X			X			X
